# Supplementary material for: Current Advances in Humanized Mouse Models for Studying NK Cells and HIV Infection
Source: Microorganisms. 2023 Aug 2;11(8):1984. doi: 10.3390/microorganisms11081984 (PMC10458594; doi:10.3390/microorganisms11081984)
Supplement: Supplementary file 1 [file microorganisms-11-01984-s001.zip]

Archive with 1 entries (1 files):
- microorganisms-2452694-supplementary.pdf
